# Supplementary material for: Novelty is not surprise: Human exploratory and adaptive behavior in sequential decision-making
Source: PLoS Comput Biol. 2021 Jun 3;17(6):e1009070. doi: 10.1371/journal.pcbi.1009070 (PMC8205159; doi:10.1371/journal.pcbi.1009070)
Supplement: S1 Table — This set of parameters was used for EEG analysis and illustrations in Fig 6 in the main text. The values correspond to the light green lines in S4 Fig. See S3 Text for details. (XLSX) [file pcbi.1009070.s014.xlsx]

## Sheet: Sheet1
Parameter	Value	Error
epsilon	0.0002	9e-05
m	0.028	0.003
lambda_R	0.97	0.01
lambda_N	0.7	0.05
beta_1	4.7	0.2
beta_2	1.5	0.2
beta_N1	0.145	0.006
beta_N2	0.22	0.015
T_PS	10	1
mu_R	0.94	0.01
mu_N	0.8	0.05
Q_N0	0.5	0.3
rho_b	0.06	0.02
delta rho	0.45	0.05
w_scale	5.8	0.2
w_0	0.75	0.05
w_11	0.2	0.05
w_12	0.15	0.05
